# Supplementary material for: A pathways-based prediction model for classifying breast cancer subtypes
Source: Oncotarget. 2017 Jun 17;8(35):58809–22. doi: 10.18632/oncotarget.18544 (PMC5601695; doi:10.18632/oncotarget.18544)
Supplement: Supplementary file 2 [file oncotarget-08-58809-s002.xlsx]

## Sheet: Sheet1
Functional pathway analysis of the genes specific for TN subtype
Category	Term	Count	%	P-Value	Genes	List Total	Pop Hits	Pop Total	Fold Enrichment	Bonferroni	Benjamini	FDR
KEGG_PATHWAY	hsa04110:Cell cycle	40	1.63465	2.63683e-08	E2F2, E2F3, E2F5, ANAPC13, TGFB3, TTK, PRKDC, CHEK1, CHEK2, PTTG1, MCM7, CDKN2A, CDKN2C, BUB1, CCNA1, CCNA2, MYC, CDC7, CDK1, CCNH, RBL1, YWHAB, ESPL1, CDK6, CDC20, RB1, MCM2, SKP1, CDC25C, YWHAE, MCM4, MCM5, CDC25A, MCM6, CDKN1C, CCNB2, HDAC1, PLK1, ABL1, SMC1B	876	124	6910	2.54456	7.62042e-06	7.62042e-06	3.50353e-05
KEGG_PATHWAY	hsa05166:HTLV-I infection	58	2.37025	9.62574e-06	ADCY3, E2F2, TSPO, E2F3, ADCY7, ADCY6, TGFB3, TBP, NFKB2, PTTG1, CDKN2A, WNT3, CDKN2C, IL15RA, RANBP1, PRKACB, WNT6, FOSL1, MYC, AKT3, TERT, ICAM1, WNT10A, LTBR, RAN, RELB, PIK3CD, RB1, RRAS2, CRTC2, WNT5B, TNF, MRAS, ELK1, CHEK1, BCL2L1, CHEK2, MYBL1, MYBL2, SRF, MSX2, XBP1, MAP3K1, HLA-DOB, NFATC1, APC, DVL2, FZD9, DVL3, TNFRSF13C, CDC20, FZD5, FZD7, FZD6, ETS1, POLD1, BAX, TP53INP1	876	256	6910	1.78715	0.00277799	0.00138996	0.0127888
KEGG_PATHWAY	hsa05200:Pathways in cancer	78	3.18758	3.95494e-05	ADCY3, E2F2, E2F3, ADCY7, PTGS2, FGF9, ADCY6, MITF, TGFB3, FGF11, MLH1, NFKB2, PTEN, CDC42, WNT3, CDKN2A, RALB, TGFA, RARB, PRKACB, WNT6, MYC, AKT3, CSF2RA, PRKCA, WNT10A, AR, RET, ARHGEF1, RXRB, PIK3CD, CDK6, RB1, CTNNA1, DAPK2, ARHGEF11, SMO, MAPK9, GNB4, LAMC2, GNB3, CKS1B, WNT5B, FGFR3, PML, CDH1, BCL2L1, BDKRB2, KIT, TCF7L2, TCF7L1, IGF1R, LAMB3, RASGRP3, TRAF3, APC, AXIN1, BMP4, DVL2, FZD9,…	876	393	6910	1.56558	0.0113649	0.00380275	0.052536
KEGG_PATHWAY	hsa03030:DNA replication	15	0.612996	6.28303e-05	SSBP1, RNASEH1, MCM2, RNASEH2A, MCM4, RNASEH2B, MCM5, MCM6, RFC5, RPA1, RPA2, RFC4, MCM7, POLD1, PRIM2	876	36	6910	3.28672	0.0179947	0.00452935	0.0834497
KEGG_PATHWAY	hsa04310:Wnt signaling pathway	34	1.38946	0.000180216	WNT5B, MMP7, CXXC4, DAAM1, TCF7L2, TCF7L1, MAP3K7, WNT3, PRKACB, WNT6, FOSL1, MYC, AXIN1, APC, NFATC1, CSNK1A1, PRKCA, DVL2, FZD9, WNT10A, DVL3, VANGL2, CSNK2B, SKP1, FZD5, FZD7, FZD6, SFRP1, PRICKLE1, PSEN1, PRICKLE2, LRP6, MAPK9, RUVBL1	876	138	6910	1.94345	0.0507538	0.0103633	0.239186
KEGG_PATHWAY	hsa05217:Basal cell carcinoma	18	0.735595	0.000293839	DVL2, BMP4, FZD9, WNT10A, DVL3, BMP2, WNT5B, FZD5, TCF7L2, FZD7, TCF7L1, FZD6, SMO, WNT3, PTCH1, WNT6, AXIN1, APC	876	55	6910	2.58157	0.0814251	0.0140556	0.389716
KEGG_PATHWAY	hsa05169:Epstein-Barr virus infection	41	1.67552	0.000688198	USP7, POLR2F, NFKBIE, VIM, TBP, NFKB2, MAP3K7, HSPA1L, PSMD4, PRKACB, CCNA1, CCNA2, MYC, MAP2K7, AKT3, TRAF3, POLR3G, ICAM1, IRAK1, CDK1, LYN, POLR1D, RAN, PIK3CD, RELB, YWHAB, CSNK2B, POLR1C, RB1, POLR3C, YWHAE, POLR2J3, POLR3D, HDAC4, HDAC1, MAPK12, PSMC3, RIPK1, PLCG2, MAPK9, TNFAIP3	876	190	6910	1.70217	0.180415	0.0280224	0.910544
KEGG_PATHWAY	hsa04064:NF-kappa B signaling pathway	23	0.939926	0.000944915	ICAM1, IRAK1, TNF, LTBR, LYN, PTGS2, RELB, TNFRSF13C, CSNK2B, TIRAP, NFKB2, BCL2L1, BIRC3, BIRC2, CCL4, MAP3K7, PRKCQ, TNFRSF11A, RIPK1, PLCG2, IL1B, TNFAIP3, TRAF3	876	87	6910	2.08537	0.239067	0.0335746	1.24824
KEGG_PATHWAY	hsa04152:AMPK signaling pathway	28	1.14426	0.00232509	CRTC2, PPP2R3B, HMGCR, PRKAG1, PPP2R5D, MAP3K7, IGF1R, PDPK1, PPP2CA, FASN, CREB3L2, EEF2K, CREB3L1, CREB3L4, PRKAA2, TBC1D1, CCNA1, CCNA2, AKT3, SREBF1, SCD, PIK3CD, FBP1, ADIPOR1, CREB5, CPT1A, RAB14, RHEB	876	122	6910	1.81039	0.489688	0.0720229	3.04558
KEGG_PATHWAY	hsa04390:Hippo signaling pathway	32	1.30772	0.00396506	WNT5B, TGFB3, CDH1, TCF7L2, LLGL1, SCRIB, TCF7L1, WNT3, PPP2CA, TEAD4, DLG3, WNT6, MYC, AXIN1, APC, DVL2, FZD9, BMP4, WNT10A, DVL3, BMP2, TP53BP2, YWHAB, BIRC5, FZD5, WWTR1, CTNNA1, YWHAE, PPP1CB, FZD7, FZD6, BMP6	876	151	6910	1.67166	0.682787	0.108472	5.14189
KEGG_PATHWAY	hsa04114:Oocyte meiosis	25	1.02166	0.00424996	ADCY3, CDK1, AR, ADCY7, ANAPC13, CPEB3, PPP2R5D, CPEB4, ADCY6, YWHAB, ESPL1, CDC20, SKP1, PTTG1, CDC25C, PPP1CB, YWHAE, ITPR1, IGF1R, PLK1, PPP2CA, BUB1, FBXO5, PRKACB, SMC1B	876	109	6910	1.8092	0.707957	0.105863	5.50177
KEGG_PATHWAY	hsa03430:Mismatch repair	9	0.367797	0.00544935	RFC5, RPA1, RPA2, RFC4, SSBP1, MSH3, MSH2, POLD1, MLH1	876	23	6910	3.08666	0.793854	0.123306	7.00299
KEGG_PATHWAY	hsa04916:Melanogenesis	23	0.939926	0.0061095	PRKCA, DVL2, ADCY3, FZD9, DVL3, WNT10A, WNT5B, ADCY7, MAP2K2, ADCY6, MITF, KIT, FZD5, TCF7L2, FZD7, TCF7L1, FZD6, WNT3, CREB3L2, CREB3L1, CREB3L4, PRKACB, WNT6	876	100	6910	1.81427	0.829847	0.127363	7.81983
KEGG_PATHWAY	hsa04010:MAPK signaling pathway	47	1.92072	0.0074644	TNF, FGFR3, FGF9, MRAS, DUSP10, PPM1A, FGF11, TGFB3, ELK1, NFKB2, DAXX, SRF, MAP3K7, HSPA1L, CDC42, MAP3K6, RASGRP3, MAP3K1, IL1B, PRKACB, MYC, MAP2K7, AKT3, NFATC1, PRKCA, TAOK1, MAP2K2, RELB, FLNA, DUSP5, MAP4K4, DUSP4, PLA2G4A, DUSP2, MAPK12, ARRB2, ARRB1, RRAS2, NTRK2, PLA2G4F, MAPK9, MAPK7, DUSP9, CACNA1D, DUSP8, CACNA1A, DUSP7	876	255	6910	1.45389	0.885285	0.143298	9.47559
KEGG_PATHWAY	hsa03440:Homologous recombination	10	0.408664	0.00759735	RPA1, RPA2, XRCC3, XRCC2, BLM, SSBP1, POLD1, MUS81, RAD54L, RAD50	876	29	6910	2.72004	0.889641	0.13665	9.63657
KEGG_PATHWAY	hsa04550:Signaling pathways regulating pluripotency of stem cells	29	1.18512	0.00865755	FGFR3, WNT5B, PAX6, LIF, IGF1R, ACVR1B, WNT3, POU5F1, PCGF6, WNT6, MYC, AKT3, AXIN1, APC, DVL2, FZD9, BMP4, WNT10A, DVL3, BMP2, MAP2K2, OTX1, PIK3CD, FZD5, FZD7, FZD6, MAPK12, DUSP9, ZFHX3	876	140	6910	1.63397	0.918969	0.145345	10.9109
KEGG_PATHWAY	hsa04750:Inflammatory mediator regulation of TRP channels	22	0.89906	0.00990926	PRKCA, ADCY3, TRPM8, ADCY7, ADCY6, TRPV3, PIK3CD, BDKRB2, PRKCD, PPP1CB, ITPR1, SRC, PRKCQ, PLA2G4A, MAPK12, P2RY2, PLCG2, MAPK9, TRPV4, IL1B, PLA2G4F, PRKACB	876	98	6910	1.7708	0.943756	0.155742	12.3939
KEGG_PATHWAY	hsa05205:Proteoglycans in cancer	38	1.55292	0.0104312	CAV2, TNF, WNT5B, TFAP4, MRAS, LUM, ITGB5, ELK1, SRC, IGF1R, CDC42, PDPK1, WNT3, GAB1, PRKACB, MSN, WNT6, MYC, AKT3, PRKCA, FZD9, WNT10A, ARHGEF1, MAP2K2, PIK3CD, FZD5, DDX5, PPP1CB, FZD7, FLNA, ITPR1, FZD6, SMO, MAPK12, RRAS2, PLCG2, PTCH1, SLC9A1	876	200	6910	1.49874	0.951706	0.154949	13.0056
KEGG_PATHWAY	hsa05213:Endometrial cancer	14	0.572129	0.0110065	MAP2K2, PIK3CD, ELK1, MLH1, CDH1, CTNNA1, PTEN, TCF7L2, TCF7L1, PDPK1, MYC, AKT3, AXIN1, APC	876	52	6910	2.12373	0.959178	0.154936	13.6752
KEGG_PATHWAY	hsa04914:Progesterone-mediated oocyte maturation	20	0.817327	0.0112512	ADCY3, CDK1, ADCY7, ANAPC13, CPEB3, CPEB4, ADCY6, PIK3CD, CDC25C, CDC25A, IGF1R, CCNB2, MAPK12, PLK1, BUB1, MAPK9, PRKACB, CCNA1, CCNA2, AKT3	876	87	6910	1.81336	0.961995	0.150835	13.9586
KEGG_PATHWAY	hsa05161:Hepatitis B	29	1.18512	0.0138483	PRKCA, E2F2, E2F3, TNF, MAP2K2, ATP6AP1, PIK3CD, TIRAP, YWHAB, TGFB3, ELK1, CREB5, CDK6, BIRC5, RB1, PTEN, SRC, IKBKE, BAX, MAP3K1, CREB3L2, MAPK9, CREB3L1, CREB3L4, CCNA1, MYC, CCNA2, AKT3, NFATC1	876	145	6910	1.57763	0.982228	0.17462	16.9134
KEGG_PATHWAY	hsa04912:GnRH signaling pathway	20	0.817327	0.0179575	PRKCA, ADCY3, GNRH1, ADCY7, MAP2K2, ADCY6, ELK1, PRKCD, ITPR1, SRC, CDC42, PLA2G4A, MAPK12, MAP3K1, PLA2G4F, MAPK9, MAPK7, PRKACB, CACNA1D, MAP2K7	876	91	6910	1.73365	0.994683	0.211829	21.3976
KEGG_PATHWAY	hsa05222:Small cell lung cancer	19	0.776461	0.01822	E2F2, CKS1B, E2F3, PTGS2, RXRB, PIK3CD, CDK6, RB1, BCL2L1, BIRC3, BIRC2, PTEN, LAMA1, LAMB3, LAMC2, RARB, MYC, AKT3, TRAF3	876	85	6910	1.76323	0.995079	0.2063	21.6763
KEGG_PATHWAY	hsa05223:Non-small cell lung cancer	14	0.572129	0.0203466	PRKCA, E2F2, E2F3, RXRB, MAP2K2, PIK3CD, CDK6, RB1, PDPK1, CDKN2A, PLCG2, TGFA, RARB, AKT3	876	56	6910	1.97203	0.99737	0.219276	23.9007
KEGG_PATHWAY	hsa04012:ErbB signaling pathway	19	0.776461	0.0228031	PRKCA, NRG4, MAP2K2, PIK3CD, ELK1, SRC, NCK2, PAK3, NCK1, PLCG2, GAB1, TGFA, MAPK9, ABL1, MAP2K7, NRG2, MYC, AKT3, SHC4	876	87	6910	1.72269	0.998727	0.234063	26.3974
KEGG_PATHWAY	hsa05130:Pathogenic Escherichia coli infection	13	0.531263	0.022849	PRKCA, ARHGEF2, TUBB2B, TUBB2A, CDH1, CDC42, NCK2, FYN, NCK1, TUBB6, TUBA1A, ABL1, TUBA1B	876	51	6910	2.0107	0.998744	0.226572	26.4434
KEGG_PATHWAY	hsa04668:TNF signaling pathway	22	0.89906	0.023341	ICAM1, IL18R1, TNF, CEBPB, PTGS2, PIK3CD, CREB5, BIRC3, BIRC2, MAP3K7, LIF, MAPK12, RIPK1, CREB3L2, CREB3L1, MAPK9, IL1B, CREB3L4, TNFAIP3, MAP2K7, AKT3, TRAF3	876	106	6910	1.63716	0.998914	0.223374	26.9339
KEGG_PATHWAY	hsa04931:Insulin resistance	22	0.89906	0.0282522	SREBF1, PPARA, CRTC2, TNF, PRKAG1, PIK3CD, CREB5, PRKCD, PPP1CB, PTEN, CPT1A, PPP1R3D, PRKCQ, PDPK1, CREB3L2, CREB3L1, MAPK9, SLC27A6, CREB3L4, PRKAA2, AKT3, SLC27A4	876	108	6910	1.60684	0.999747	0.256065	31.6677
KEGG_PATHWAY	hsa00533:Glycosaminoglycan biosynthesis - keratan sulfate	6	0.245198	0.0325087	ST3GAL3, B4GALT2, FUT8, CHST6, CHST2, CHST4	876	15	6910	3.15525	0.999929	0.280608	35.5394
KEGG_PATHWAY	hsa04611:Platelet activation	25	1.02166	0.0352625	ADCY3, ORAI1, ARHGEF1, ADCY7, LYN, ADCY6, PIK3CD, MYLK4, STIM1, COL5A2, PPP1CB, ITPR1, SRC, PLA2G4A, MAPK12, FYN, COL27A1, PLCG2, COL1A2, GUCY1A2, PLA2G4F, PRKACB, SNAP23, AKT3, F2R	876	130	6910	1.51695	0.999969	0.292366	37.935
KEGG_PATHWAY	hsa04810:Regulation of actin cytoskeleton	37	1.51206	0.0362587	FGD1, FGFR3, FGF9, MRAS, DIAPH2, WASF1, ITGAE, ITGA11, FGF11, IQGAP3, ITGB5, BDKRB2, SRC, CDC42, PFN1, PFN2, PAK3, ITGB8, MSN, APC, ARHGEF4, VAV3, ARHGEF1, ACTN4, MAP2K2, MYLK4, PIK3CD, ACTN1, PPP1CB, ITGA9, CHRM3, CFL2, RRAS2, CYFIP2, PIP4K2C, SLC9A1, F2R	876	211	6910	1.38323	0.999977	0.291287	38.7812
KEGG_PATHWAY	hsa05203:Viral carcinogenesis	36	1.47119	0.0382095	USP7, CHEK1, TBP, NFKB2, SRF, SRC, SCRIB, CDC42, BAK1, CDKN2A, CREB3L2, CREB3L1, CREB3L4, RANBP1, PRKACB, CCNA1, CCNA2, TRAF3, CDK1, LTBR, LYN, ACTN4, RBL1, PIK3CD, GTF2H4, YWHAB, ACTN1, CREB5, CDK6, CDC20, RB1, YWHAE, HDAC4, HDAC1, HIST2H2BE, BAX	876	205	6910	1.38523	0.999987	0.296611	40.4073
KEGG_PATHWAY	hsa03020:RNA polymerase	9	0.367797	0.0418384	POLR3G, POLR2F, POLR1E, POLR1D, POLR1C, ZNRD1, POLR3C, POLR2J3, POLR3D	876	32	6910	2.21854	0.999996	0.312222	43.3267
KEGG_PATHWAY	hsa04664:Fc epsilon RI signaling pathway	15	0.612996	0.0430703	PRKCA, TNF, VAV3, LYN, MAP2K2, PIK3CD, PLA2G4A, PDPK1, MAPK12, FYN, PLCG2, PLA2G4F, MAPK9, MAP2K7, AKT3	876	68	6910	1.74003	0.999997	0.312172	44.2872
KEGG_PATHWAY	hsa03008:Ribosome biogenesis in eukaryotes	18	0.735595	0.0434579	GTPBP4, EMG1, RAN, RRP7A, GAR1, TCOF1, CSNK2B, UTP15, NOB1, HEATR1, RIOK1, RIOK2, RCL1, GNL2, UTP14A, MDN1, RBM28, WDR43	876	87	6910	1.63203	0.999997	0.3071	44.5863
KEGG_PATHWAY	hsa05210:Colorectal cancer	14	0.572129	0.0439977	MSH3, MSH2, PIK3CD, TGFB3, MLH1, BIRC5, TCF7L2, TCF7L1, BAX, MAPK9, MYC, AKT3, AXIN1, APC	876	62	6910	1.78119	0.999998	0.303167	45.0003
KEGG_PATHWAY	hsa03040:Spliceosome	25	1.02166	0.0446239	NCBP2, SNRPA1, CRNKL1, LSM6, MAGOH, EFTUD2, TRA2B, LSM7, SF3A2, DDX5, SF3B4, RBMX, SF3A3, HSPA1L, HNRNPM, AQR, RBM8A, ISY1, SNRPA, DHX16, MAGOHB, LSM2, PRPF38B, PRPF38A, RBM17	876	133	6910	1.48273	0.999998	0.299923	45.477
KEGG_PATHWAY	hsa04962:Vasopressin-regulated water reabsorption	11	0.44953	0.0447571	ADCY3, RAB5B, DYNLL2, ADCY6, CREB3L2, CREB3L1, CREB5, CREB3L4, PRKACB, DCTN4, DYNC1I2	876	44	6910	1.97203	0.999998	0.294072	45.578
