# Supplementary material for: A pathways-based prediction model for classifying breast cancer subtypes
Source: Oncotarget. 2017 Jun 17;8(35):58809–22. doi: 10.18632/oncotarget.18544 (PMC5601695; doi:10.18632/oncotarget.18544)
Supplement: Supplementary file 3 [file oncotarget-08-58809-s003.xlsx]

## Sheet: Sheet1
Functional pathway analysis of the genes specific for HER2+ subtype
Category	Term	Count	%	P-Value	Genes	List Total	Pop Hits	Pop Total	Fold Enrichment	Bonferroni	Benjamini	FDR
KEGG_PATHWAY	hsa04110:Cell cycle	11	1.68196	0.00788454	E2F2, E2F3, CCNB2, CCNH, BUB1, TTK, CDC20, SKP1, CCNA2, CDC25A, MCM6	230	124	6910	2.66515	0.865029	0.865029	9.78971
KEGG_PATHWAY	hsa04114:Oocyte meiosis	10	1.52905	0.00990789	IGF1R, ADCY6, BUB1, PPP3CC, CDC20, SKP1, PPP1CB, ITPR1, ITPR2, CALM1	230	109	6910	2.75628	0.919476	0.716232	12.1551
KEGG_PATHWAY	hsa05205:Proteoglycans in cancer	14	2.14067	0.015241	IGF1R, WNT4, PDPK1, CASP3, CAV1, WNT3, BRAF, RRAS2, ERBB2, HSPB2, FZD2, PPP1CB, ITPR1, ITPR2	230	200	6910	2.10304	0.979466	0.726163	18.1183
KEGG_PATHWAY	hsa04925:Aldosterone synthesis and secretion	8	1.22324	0.0174215	DAGLA, ADCY6, CAMK1, CACNA1D, ATF1, ITPR1, ITPR2, CALM1	230	81	6910	2.96726	0.98828	0.670975	20.4469
KEGG_PATHWAY	hsa01100:Metabolic pathways	54	8.25688	0.0214598	ACOX1, ALAD, CYP2J2, B3GALT6, GBGT1, ANPEP, ACOT4, ASAH1, ST6GALNAC5, NDUFS5, PIGL, ST3GAL3, NT5M, ATP6V0D1, PTDSS2, PGAP1, FBP1, DPAGT1, LPIN1, GLUL, G6PD, ABAT, ADSL, INPP4B, CHSY1, UGP2, ME3, NAGS, FUT8, GALNT6, GLUD1, UGDH, KMO, PFAS, GLS2, ACSL1, B3GNT5, AKR1A1, INPP5J, PEMT, IDH1, DMGDH, FUT1, UCK2, MTMR7, CHDH, A4GALT, NDUFA8, POLR3GL, GGT7, PHGDH, QPRT, APIP, PSAT1	230	1228	6910	1.32113	0.995866	0.666357	24.5988
KEGG_PATHWAY	hsa05166:HTLV-I infection	16	2.44648	0.022725	KAT2A, E2F2, E2F3, RAN, ADCY6, STAT5B, CDC20, FZD2, ATF1, WNT4, WNT3, XBP1, RRAS2, MAP3K1, PPP3CC, RANBP1	230	256	6910	1.87772	0.99702	0.620649	25.8579
KEGG_PATHWAY	hsa00480:Glutathione metabolism	6	0.917431	0.0260635	GGT7, G6PD, GGCT, IDH1, ANPEP, MGST1	230	51	6910	3.53453	0.998746	0.614996	29.0875
KEGG_PATHWAY	hsa00250:Alanine, aspartate and glutamate metabolism	5	0.764526	0.0275144	GLS2, GLUL, GLUD1, ADSL, ABAT	230	35	6910	4.29193	0.99914	0.586186	30.4503
KEGG_PATHWAY	hsa05223:Non-small cell lung cancer	6	0.917431	0.0371507	FHIT, E2F2, PDPK1, E2F3, BRAF, ERBB2	230	56	6910	3.21894	0.999931	0.655011	38.905
KEGG_PATHWAY	hsa04010:MAPK signaling pathway	15	2.29358	0.0434168	FGFR2, FGFR3, BRAF, DUSP10, PPM1A, CACNA2D4, MAP4K4, CASP3, ARRB1, RASGRP1, MAP3K1, RRAS2, MAPK8IP3, PPP3CC, CACNA1D	230	255	6910	1.76726	0.999987	0.674699	43.8823
KEGG_PATHWAY	hsa05219:Bladder cancer	5	0.764526	0.0456903	E2F2, E2F3, FGFR3, BRAF, ERBB2	230	41	6910	3.66384	0.999993	0.658921	45.5936
