# Supplementary material for: A pathways-based prediction model for classifying breast cancer subtypes
Source: Oncotarget. 2017 Jun 17;8(35):58809–22. doi: 10.18632/oncotarget.18544 (PMC5601695; doi:10.18632/oncotarget.18544)
Supplement: Supplementary file 4 [file oncotarget-08-58809-s004.xlsx]

## Sheet: Sheet1
Functional pathway analysis of the genes specific for LA subtype
Category	Term	Count	%	P-Value	Genes	List Total	Pop Hits	Pop Total	Fold Enrichment	Bonferroni	Benjamini	FDR
KEGG_PATHWAY	hsa04110:Cell cycle	32	1.92887	3.87883e-08	E2F1, E2F2, DBF4, PKMYT1, TTK, CHEK1, PTTG1, CHEK2, CDC45, MCM7, BUB1, CCNA2, CDC6, CDK1, CCNH, CDC20, MCM2, MCM3, CDC25A, MCM5, MCM6, CCNB1, YWHAG, MAD2L1, CCNB2, HDAC2, YWHAH, PLK1, YWHAQ, PCNA, BUB1B, SMC1B	600	124	6910	2.97204	1.05892e-05	1.05892e-05	5.10869e-05
KEGG_PATHWAY	hsa01130:Biosynthesis of antibiotics	40	2.41109	4.1298e-06	TALDO1, ASS1, PGAM1, HMGCS1, AASS, LSS, ACAT2, TPI1, GOT1, PGAM4, IDH2, PDHA1, GAPDH, ENO1, NSDHL, AADAT, ODC1, SHMT2, UAP1, PFKL, SUCLG1, PFKP, FDPS, AK5, NME7, GART, NME5, PYCR1, GPI, DLD, PGM1, PHGDH, ADSL, PSAT1, PGK1, IDI1, PAICS, UGP2, MDH1, PRODH	600	212	6910	2.17296	0.0011268	0.000563559	0.00543909
KEGG_PATHWAY	hsa03050:Proteasome	15	0.904159	1.15088e-05	PSMA7, PSMB5, PSMB4, PSMD14, PSMD12, PSMD11, PSMC2, PSMB3, PSMA4, PSMD1, PSMB2, POMP, PSMD2, PSME4, PSMD7	600	44	6910	3.92614	0.00313698	0.00104675	0.0151568
KEGG_PATHWAY	hsa03030:DNA replication	13	0.783605	2.88699e-05	DNA2, RFC3, RFC4, MCM7, RFC2, PRIM2, PCNA, RNASEH1, MCM2, MCM3, MCM5, FEN1, MCM6	600	36	6910	4.1588	0.00785062	0.00196846	0.038017
KEGG_PATHWAY	hsa01230:Biosynthesis of amino acids	19	1.14527	4.2291e-05	AADAT, SHMT2, TALDO1, PFKL, ASS1, PGAM1, PFKP, PYCR1, GLUL, TPI1, GOT1, PGAM4, PHGDH, IDH2, MAT2B, PGK1, PSAT1, GAPDH, ENO1	600	74	6910	2.95698	0.0114793	0.00230647	0.0556859
KEGG_PATHWAY	hsa04114:Oocyte meiosis	23	1.38638	0.000131488	CDK1, ADCY1, CPEB2, CPEB3, BTRC, CPEB4, PPP2R5D, PPP3R1, PKMYT1, AURKA, CDC20, PTTG1, PGR, YWHAG, MAD2L1, YWHAH, ADCY9, RPS6KA1, PLK1, BUB1, YWHAQ, CALML5, SMC1B	600	109	6910	2.43012	0.0352617	0.00596521	0.17304
KEGG_PATHWAY	hsa01200:Carbon metabolism	22	1.3261	0.000604028	ME3, SHMT2, TALDO1, PFKL, SUCLG1, PFKP, PGAM1, ACAT2, GPI, TPI1, MTHFR, GOT1, PGAM4, DLD, PHGDH, IDH2, PDHA1, PGK1, PSAT1, GAPDH, MDH1, ENO1	600	113	6910	2.24218	0.152063	0.0232887	0.792629
KEGG_PATHWAY	hsa04914:Progesterone-mediated oocyte maturation	18	1.08499	0.00109665	HSP90AB1, CDK1, ADCY1, HSP90AA1, CPEB2, CPEB3, CPEB4, PKMYT1, CDC25A, PGR, CCNB1, MAD2L1, CCNB2, RPS6KA1, ADCY9, PLK1, BUB1, CCNA2	600	87	6910	2.38276	0.258849	0.0367514	1.43477
KEGG_PATHWAY	hsa05130:Pathogenic Escherichia coli infection	12	0.723327	0.00364349	ARPC1B, NCK2, TUBB, EZR, ARPC2, ARPC5L, TUBA3D, TUBA3E, ARPC5, NCL, TUBA1B, TUBA1C	600	51	6910	2.7098	0.630827	0.104812	4.69376
KEGG_PATHWAY	hsa04115:p53 signaling pathway	14	0.843882	0.00436121	BID, CDK1, CYCS, CHEK1, CHEK2, PMAIP1, CCNG1, GTSE1, CCNB1, CASP3, CCNB2, RRM2, DDB2, PERP	600	67	6910	2.40647	0.696755	0.112478	5.59402
KEGG_PATHWAY	hsa03460:Fanconi anemia pathway	12	0.723327	0.00497694	POLK, POLI, BLM, FANCD2, EME1, BRCA2, FANCE, FANCA, ATRIP, UBE2T, RAD51, FANCC	600	53	6910	2.60755	0.743877	0.116467	6.36008
KEGG_PATHWAY	hsa00260:Glycine, serine and threonine metabolism	10	0.602773	0.0051704	CHDH, SHMT2, PGAM4, MAOA, DLD, PHGDH, SRR, PGAM1, GCAT, PSAT1	600	39	6910	2.95299	0.757118	0.111243	6.59959
KEGG_PATHWAY	hsa04141:Protein processing in endoplasmic reticulum	26	1.56721	0.00543548	HSP90AB1, NPLOC4, HSP90AA1, GANAB, UFD1L, CKAP4, UBE2J1, PDIA6, MOGS, SEC63, CAPN1, SSR1, PREB, BAK1, ATF4, DNAJB11, VCP, BCL2, TXNDC5, RPN1, SEC13, RPN2, AMFR, UBE2D1, HSPA8, SEC61A1	600	169	6910	1.77179	0.774161	0.108149	6.92684
KEGG_PATHWAY	hsa01100:Metabolic pathways	130	7.83605	0.00773638	ALAD, BTD, DTYMK, PGAM1, PNP, UXS1, ASPA, GOT1, PIP5KL1, AGPS, IDS, PGAM4, PRIM2, PHOSPHO2, RPN1, PDHA1, RPN2, HMGCL, NMNAT3, AADAT, PDXK, SUCLG1, PLD4, QDPR, MOGS, NME7, NME5, PYCR1, GLUL, DLD, PGM1, ATP5C1, ABAT, ADSL, EXT1, FLAD1, MDH1, PRODH, ME3, TALDO1, ASS1, HMGCS1, ACAT2, G6PC3, TPI1, B3GNT5, B3GNT4, IVD, PLCH1, GALNS, IDH2, B3GNT3, AMD1, DNMT3B, ODC1, DNMT3A, UAP1, B4GALT3, MAOA, FDPS, E…	600	1228	6910	1.21919	0.879998	0.140536	9.72321
KEGG_PATHWAY	hsa00010:Glycolysis / Gluconeogenesis	13	0.783605	0.0115422	GPI, TPI1, PFKL, PGAM4, DLD, PGM1, PGAM1, PFKP, PDHA1, PGK1, GAPDH, G6PC3, ENO1	600	67	6910	2.23458	0.957969	0.190461	14.1787
KEGG_PATHWAY	hsa00250:Alanine, aspartate and glutamate metabolism	8	0.482218	0.0280909	GLS2, GLUL, ASPA, GOT1, ASS1, ADSL, ABAT, ASNS	600	35	6910	2.63238	0.999581	0.385018	31.2899
KEGG_PATHWAY	hsa05010:Alzheimer's disease	23	1.38638	0.032427	BID, NDUFB3, NDUFA6, APH1B, CYCS, PPP3R1, ATP5G3, NAE1, CAPN1, UQCRHL, CASP3, PLCB3, PLCB4, UQCRH, MAPT, ATP5C1, ADAM17, CACNA1F, CALML5, CACNA1C, CACNA1D, APBB1, GAPDH	600	168	6910	1.57669	0.999877	0.411024	35.2194
KEGG_PATHWAY	hsa02010:ABC transporters	9	0.542495	0.0331219	ABCA8, ABCA10, ABCA9, ABCA2, ABCB1, ABCD4, ABCA3, ABCB6, ABCA6	600	44	6910	2.35568	0.999898	0.400018	35.8295
KEGG_PATHWAY	hsa00900:Terpenoid backbone biosynthesis	6	0.361664	0.0367069	NUS1, FDPS, HMGCS1, ACAT2, IDI1, PDSS1	600	22	6910	3.14091	0.999963	0.415702	38.8935
KEGG_PATHWAY	hsa05169:Epstein-Barr virus infection	25	1.50693	0.0382179	CDK1, POLR2F, RAN, MAP2K3, MAP2K4, POLR3GL, POLR2D, PTMA, POLR2A, PSMD14, YWHAG, HDAC2, YWHAH, CSNK2A1, PSMD12, PSMD11, BCL2, PSMC2, ENTPD8, PSMD1, YWHAQ, PSMD2, PSMD7, CCNA2, HSPA8	600	190	6910	1.51535	0.999976	0.412515	40.1439
