# Supplementary material for: A pathways-based prediction model for classifying breast cancer subtypes
Source: Oncotarget. 2017 Jun 17;8(35):58809–22. doi: 10.18632/oncotarget.18544 (PMC5601695; doi:10.18632/oncotarget.18544)
Supplement: Supplementary file 5 [file oncotarget-08-58809-s005.xlsx]

## Sheet: Sheet1
Functional pathway analysis of the genes specific for LB subtype
Category	Term	Count	%	P-Value	Genes	List Total	Pop Hits	Pop Total	Fold Enrichment	Bonferroni	Benjamini	FDR
KEGG_PATHWAY	hsa01230:Biosynthesis of amino acids	12	1.52284	0.000165247	AADAT, SHMT2, GLUL, GOT1, TALDO1, ASS1, PHGDH, IDH2, PFKP, PSAT1, GAPDH, ENO1	280	74	6910	4.00193	0.0393628	0.0393628	0.213502
KEGG_PATHWAY	hsa00250:Alanine, aspartate and glutamate metabolism	8	1.01523	0.000412132	GLS2, GLUL, ASPA, GOT1, ASS1, ADSL, ABAT, ASNS	280	35	6910	5.64082	0.0953153	0.0488508	0.531698
KEGG_PATHWAY	hsa01130:Biosynthesis of antibiotics	20	2.53807	0.000879164	AADAT, SHMT2, TALDO1, ASS1, SUCLG1, PFKP, GART, NME5, GPI, GOT1, PHGDH, IDH2, ADSL, PDHA1, PSAT1, GAPDH, UGP2, MDH1, NSDHL, ENO1	280	212	6910	2.32817	0.192434	0.068765	1.13107
KEGG_PATHWAY	hsa05130:Pathogenic Escherichia coli infection	9	1.14213	0.000896434	NCK2, TUBB, EZR, ARPC2, ARPC5L, TUBA3D, TUBA3E, NCL, TUBA1C	280	51	6910	4.35504	0.195819	0.0530252	1.15317
KEGG_PATHWAY	hsa04110:Cell cycle	14	1.77665	0.00141237	E2F2, CCNH, TTK, CDC20, CDC25A, MCM6, CDC45, YWHAG, HDAC2, CCNB2, YWHAQ, BUB1, BUB1B, CCNA2	280	124	6910	2.78629	0.290681	0.0663839	1.8113
KEGG_PATHWAY	hsa01200:Carbon metabolism	13	1.64975	0.00191439	GPI, SHMT2, GOT1, TALDO1, SUCLG1, PHGDH, IDH2, PFKP, PDHA1, PSAT1, GAPDH, MDH1, ENO1	280	113	6910	2.83913	0.372268	0.074672	2.44778
KEGG_PATHWAY	hsa05010:Alzheimer's disease	16	2.03046	0.00313466	BID, NDUFA6, CYCS, APH1B, PPP3R1, ATP5G3, COX6C, NAE1, UQCRHL, PLCB4, UQCRH, MAPT, ATP5C1, CACNA1F, CACNA1D, GAPDH	280	168	6910	2.35034	0.533697	0.103259	3.97907
KEGG_PATHWAY	hsa03050:Proteasome	7	0.888325	0.00796301	PSMB5, PSMD14, PSMC2, PSMB2, PSMD2, PSME4, PSMD7	280	44	6910	3.92614	0.856692	0.215607	9.82311
KEGG_PATHWAY	hsa05016:Huntington's disease	16	2.03046	0.010624	SLC25A5, NDUFA6, CYCS, POLR2D, DNAH7, DCTN4, ATP5G3, DNAH5, COX6C, UQCRHL, DNALI1, HDAC2, PLCB4, UQCRH, ATP5C1, DNAL1	280	192	6910	2.05655	0.925388	0.250526	12.9019
KEGG_PATHWAY	hsa04114:Oocyte meiosis	11	1.39594	0.0123067	PGR, ADCY1, YWHAG, CPEB2, ADCY9, RPS6KA1, BTRC, PPP3R1, BUB1, YWHAQ, CDC20	280	109	6910	2.4905	0.950663	0.259853	14.7983
KEGG_PATHWAY	hsa04914:Progesterone-mediated oocyte maturation	9	1.14213	0.023675	PGR, ADCY1, CCNB2, CPEB2, ADCY9, RPS6KA1, BUB1, CCNA2, CDC25A	280	87	6910	2.55296	0.997039	0.410979	26.6457
KEGG_PATHWAY	hsa04724:Glutamatergic synapse	10	1.26904	0.0403877	GLS2, SLC1A2, ADCY1, GLUL, PLCB4, GRIA2, ADCY9, GRIK3, PPP3R1, CACNA1D	280	114	6910	2.16479	0.999955	0.566049	41.3258
KEGG_PATHWAY	hsa05014:Amyotrophic lateral sclerosis (ALS)	6	0.761421	0.0499666	BID, SLC1A2, GRIA2, BCL2, CYCS, PPP3R1	280	50	6910	2.96143	0.999996	0.616391	48.4654
